# Supplementary material for: A retrospective analysis based on multiple machine learning models to predict lymph node metastasis in early gastric cancer
Source: Front Oncol. 2022 Dec 1;12:1023110. doi: 10.3389/fonc.2022.1023110 (PMC9751349; doi:10.3389/fonc.2022.1023110)
Supplement: Supplementary file 1 [file DataSheet_1.zip]

Archive with 5 entries (5 files):
- gpc_model.pkl
- lgb_model.pkl
- logr_model.pkl
- lsvc_model.pkl
- xgb_model.pkl
